# Supplementary material for: A possible genomic footprint of polygenic adaptation on population divergence in seed beetles?
Source: Ecol Evol. 2022 Oct 27;12(10):e9440. doi: 10.1002/ece3.9440 (PMC9608792; doi:10.1002/ece3.9440)
Supplement: Supplementary file 2 — Table S1 [file ECE3-12-e9440-s002.xlsx]

## Sheet: Gene sets
Table S1. GO term enrichment analyses.
Set / sheet	Description
A	400 genes with the highest PC1 for Fst across the three pop comparisons.
B	400 genes with the highest PC1 for Dxy across the three pop comparisons.
C	B vs C genes with ABS of diff in Dns > 2.5 and Fst > 0.3 (N=238)
D	B vs Y genes with ABS of diff in Dns > 2.5 and Fst > 0.3 (N=275)
E	C vs Y genes with ABS of diff in Dns > 2.5 and Fst > 0.3 (N=164)
In all five cases, enrichment analyses were made using "all genes" as the gene universe.

## Sheet: A
	GOBPID	Pvalue	OddsRatio	ExpCount	Count	Size	Term
2	GO:0006810	0.00916495	1.93482	13.3027	22	717	transport
3	GO:0051234	0.00946853	1.92816	13.3398	22	719	establishment of localization
4	GO:0051179	0.0104294	1.90841	13.4512	22	725	localization
7	GO:0071702	0.0171869	2.84692	2.69023	7	145	organic substance transport
13	GO:0033036	0.0256686	2.85353	2.28206	6	123	macromolecule localization
14	GO:0006812	0.0284837	2.78014	2.33772	6	126	cation transport
6	GO:0006886	0.0157362	3.6973	1.48426	5	80	intracellular protein transport
10	GO:0034613	0.0199915	3.46199	1.57703	5	85	cellular protein localization
11	GO:0015672	0.0199915	3.46199	1.57703	5	85	monovalent inorganic cation transport
12	GO:0070727	0.0199915	3.46199	1.57703	5	85	cellular macromolecule localization
15	GO:0015031	0.035717	2.93631	1.83678	5	99	protein transport
17	GO:0045184	0.0384485	2.87373	1.87388	5	101	establishment of protein localization
18	GO:0008104	0.0427814	2.7846	1.92954	5	104	protein localization
19	GO:0046907	0.0442889	2.75608	1.9481	5	105	intracellular transport
1	GO:0006836	0.0034658	11.7434	0.315406	3	17	neurotransmitter transport
5	GO:0071705	0.0105386	7.45873	0.463833	3	25	nitrogen compound transport
8	GO:0006072	0.0185533	Inf	0.0185533	1	1	glycerol-3-phosphate metabolic process
9	GO:0046168	0.0185533	Inf	0.0185533	1	1	glycerol-3-phosphate catabolic process
16	GO:0052646	0.0367667	53.5641	0.0371066	1	2	alditol phosphate metabolic process
	GOMFID	Pvalue	OddsRatio	ExpCount	Count	Size	Term
9	GO:0022891	0.00719517	2.3271	6.03605	13	293	substrate-specific transmembrane transporter activity
13	GO:0022892	0.0115653	2.18054	6.40687	13	311	substrate-specific transporter activity
14	GO:0015075	0.0115957	2.25763	5.70644	12	277	ion transmembrane transporter activity
2	GO:0022890	0.00368183	3.17021	3.09013	9	150	inorganic cation transmembrane transporter activity
8	GO:0008324	0.00685083	2.85897	3.39914	9	165	cation transmembrane transporter activity
6	GO:0015077	0.00523761	3.24204	2.67811	8	130	monovalent inorganic cation transmembrane transporter activity
7	GO:0046873	0.00592545	3.97885	1.64807	6	80	metal ion transmembrane transporter activity
3	GO:0015081	0.00379611	5.31748	1.05064	5	51	sodium ion transmembrane transporter activity
27	GO:0008238	0.0293899	3.662	1.17425	4	57	exopeptidase activity
1	GO:0008241	0.000656708	24.2553	0.185408	3	9	peptidyl-dipeptidase activity
4	GO:0005326	0.00393829	11.1833	0.329614	3	16	neurotransmitter transporter activity
5	GO:0005328	0.00393829	11.1833	0.329614	3	16	neurotransmitter:sodium symporter activity
10	GO:0015370	0.00754907	8.54693	0.412017	3	20	solute:sodium symporter activity
11	GO:0015293	0.0112119	7.2617	0.47382	3	23	symporter activity
12	GO:0015294	0.0112119	7.2617	0.47382	3	23	solute:cation symporter activity
25	GO:0016891	0.0211518	5.58101	0.597425	3	29	endoribonuclease activity, producing 5'-phosphomonoesters
26	GO:0004521	0.0274606	5.00147	0.659227	3	32	endoribonuclease activity
28	GO:0016893	0.0297623	4.83404	0.679828	3	33	endonuclease activity, active with either ribo- or deoxyribonucleic acids and producing 5'-phosphomonoesters
29	GO:0015291	0.0321629	4.67742	0.700429	3	34	secondary active transmembrane transporter activity
30	GO:0004540	0.0372583	4.39265	0.741631	3	36	ribonuclease activity
36	GO:0019899	0.0427417	4.14043	0.782833	3	38	enzyme binding
15	GO:0001012	0.0206009	Inf	0.0206009	1	1	RNA polymerase II regulatory region DNA binding
16	GO:0001159	0.0206009	Inf	0.0206009	1	1	core promoter proximal region DNA binding
17	GO:0004367	0.0206009	Inf	0.0206009	1	1	glycerol-3-phosphate dehydrogenase [NAD+] activity
18	GO:0000981	0.0206009	Inf	0.0206009	1	1	RNA polymerase II transcription factor activity, sequence-specific DNA binding
19	GO:0000982	0.0206009	Inf	0.0206009	1	1	transcription factor activity, RNA polymerase II core promoter proximal region sequence-specific binding
20	GO:0000987	0.0206009	Inf	0.0206009	1	1	core promoter proximal region sequence-specific DNA binding
21	GO:0000976	0.0206009	Inf	0.0206009	1	1	transcription regulatory region sequence-specific DNA binding
22	GO:0000977	0.0206009	Inf	0.0206009	1	1	RNA polymerase II regulatory region sequence-specific DNA binding
23	GO:0000978	0.0206009	Inf	0.0206009	1	1	RNA polymerase II core promoter proximal region sequence-specific DNA binding
24	GO:0017137	0.0206009	Inf	0.0206009	1	1	Rab GTPase binding
31	GO:0003883	0.0407802	47.8671	0.0412017	1	2	CTP synthase activity
32	GO:0001067	0.0407802	47.8671	0.0412017	1	2	regulatory region nucleic acid binding
33	GO:0000975	0.0407802	47.8671	0.0412017	1	2	regulatory region DNA binding
34	GO:0004420	0.0407802	47.8671	0.0412017	1	2	hydroxymethylglutaryl-CoA reductase (NADPH) activity
35	GO:0044212	0.0407802	47.8671	0.0412017	1	2	transcription regulatory region DNA binding
	GOCCID	Pvalue	OddsRatio	ExpCount	Count	Size	Term
1	GO:0009331	0.0215479	Inf	0.0215479	1	1	glycerol-3-phosphate dehydrogenase complex
2	GO:0000220	0.0215479	Inf	0.0215479	1	1	vacuolar proton-transporting V-type ATPase, V0 domain
3	GO:0016471	0.0426408	46.3333	0.0430959	1	2	vacuolar proton-transporting V-type ATPase complex
4	GO:0044437	0.0426408	46.3333	0.0430959	1	2	vacuolar part
5	GO:0005773	0.0426408	46.3333	0.0430959	1	2	vacuole
6	GO:0005774	0.0426408	46.3333	0.0430959	1	2	vacuolar membrane

## Sheet: B
	GOBPID	Pvalue	OddsRatio	ExpCount	Count	Size	Term
1	GO:0098542	0.00117426	Inf	0.00117426	1	1	defense response to other organism
2	GO:0009617	0.00117426	Inf	0.00117426	1	1	response to bacterium
3	GO:0009607	0.00117426	Inf	0.00117426	1	1	response to biotic stimulus
4	GO:0042742	0.00117426	Inf	0.00117426	1	1	defense response to bacterium
5	GO:0043207	0.00117426	Inf	0.00117426	1	1	response to external biotic stimulus
6	GO:0051707	0.00117426	Inf	0.00117426	1	1	response to other organism
7	GO:0009605	0.00234742	1063	0.00234852	1	2	response to external stimulus
8	GO:0051704	0.00819668	176.958	0.00821982	1	7	multi-organism process
9	GO:0071900	0.00936323	151.643	0.00939408	1	8	regulation of protein serine/threonine kinase activity
10	GO:0000079	0.00936323	151.643	0.00939408	1	8	regulation of cyclin-dependent protein serine/threonine kinase activity
11	GO:1904029	0.00936323	151.643	0.00939408	1	8	regulation of cyclin-dependent protein kinase activity
12	GO:0045859	0.0105287	132.656	0.0105683	1	9	regulation of protein kinase activity
13	GO:0043549	0.0105287	132.656	0.0105683	1	9	regulation of kinase activity
14	GO:0051338	0.011693	117.889	0.0117426	1	10	regulation of transferase activity
15	GO:0001932	0.0140185	96.4091	0.0140911	1	12	regulation of protein phosphorylation
16	GO:0042325	0.0151795	88.3542	0.0152654	1	13	regulation of phosphorylation
17	GO:0006952	0.0151795	88.3542	0.0152654	1	13	defense response
18	GO:0031399	0.0174984	75.6964	0.0176139	1	15	regulation of protein modification process
19	GO:0019220	0.0174984	75.6964	0.0176139	1	15	regulation of phosphate metabolic process
20	GO:0051174	0.0174984	75.6964	0.0176139	1	15	regulation of phosphorus metabolic process
21	GO:0051726	0.0198129	66.2031	0.0199624	1	17	regulation of cell cycle
22	GO:0032268	0.0209685	62.2941	0.0211367	1	18	regulation of cellular protein metabolic process
23	GO:0051246	0.0244288	52.9125	0.0246595	1	21	regulation of protein metabolic process
24	GO:0050790	0.02558	50.3809	0.0258337	1	22	regulation of catalytic activity
25	GO:0065009	0.0267302	48.0795	0.027008	1	23	regulation of molecular function
26	GO:0007275	0.0415838	30.1286	0.0422734	1	36	multicellular organismal development
27	GO:0007049	0.0427188	29.2847	0.0434476	1	37	cell cycle
28	GO:0032502	0.0472482	26.3313	0.0481447	1	41	developmental process
29	GO:0044767	0.0472482	26.3313	0.0481447	1	41	single-organism developmental process
	GOMFID	Pvalue	OddsRatio	ExpCount	Count	Size	Term
4	GO:0005515	0.037255	4.10681	2.10386	5	1634	protein binding
1	GO:0008241	0.011535	108.953	0.011588	1	9	peptidyl-dipeptidase activity
2	GO:0019900	0.011535	108.953	0.011588	1	9	kinase binding
3	GO:0019901	0.011535	108.953	0.011588	1	9	protein kinase binding
5	GO:0019899	0.0479033	23.4595	0.048927	1	38	enzyme binding
	GOCCID	Pvalue	OddsRatio	ExpCount	Count	Size	Term
1	GO:0030880	0.0244157	57.8718	0.0246262	1	14	RNA polymerase complex
2	GO:0000428	0.0244157	57.8718	0.0246262	1	14	DNA-directed RNA polymerase complex
3	GO:0055029	0.0244157	57.8718	0.0246262	1	14	nuclear DNA-directed RNA polymerase complex
4	GO:0016591	0.0244157	57.8718	0.0246262	1	14	DNA-directed RNA polymerase II, holoenzyme
5	GO:0061695	0.0278668	50.1111	0.0281442	1	16	transferase complex, transferring phosphorus-containing groups

## Sheet: C
	GOBPID	Pvalue	OddsRatio	ExpCount	Count	Size	Term
45	GO:0044710	0.0259914	1.8753	11.4887	18	923	single-organism metabolic process
36	GO:0044712	0.0168378	6.09366	0.547675	3	44	single-organism catabolic process
1	GO:1901606	0.00778193	18.2832	0.136919	2	11	alpha-amino acid catabolic process
2	GO:0009063	0.00778193	18.2832	0.136919	2	11	cellular amino acid catabolic process
3	GO:0019439	0.010862	14.9519	0.161813	2	13	aromatic compound catabolic process
4	GO:1901361	0.010862	14.9519	0.161813	2	13	organic cyclic compound catabolic process
34	GO:0046395	0.012572	13.7026	0.17426	2	14	carboxylic acid catabolic process
35	GO:0016054	0.012572	13.7026	0.17426	2	14	organic acid catabolic process
37	GO:0044282	0.0227065	9.6609	0.236496	2	19	small molecule catabolic process
46	GO:1901565	0.0299554	8.20588	0.273837	2	22	organonitrogen compound catabolic process
57	GO:0042254	0.0379947	7.13044	0.311179	2	25	ribosome biogenesis
58	GO:0022613	0.0437606	6.55686	0.336073	2	27	ribonucleoprotein complex biogenesis
5	GO:0045087	0.0124472	Inf	0.0124472	1	1	innate immune response
6	GO:0045088	0.0124472	Inf	0.0124472	1	1	regulation of innate immune response
7	GO:0045089	0.0124472	Inf	0.0124472	1	1	positive regulation of innate immune response
8	GO:1902221	0.0124472	Inf	0.0124472	1	1	erythrose 4-phosphate/phosphoenolpyruvate family amino acid metabolic process
9	GO:1902222	0.0124472	Inf	0.0124472	1	1	erythrose 4-phosphate/phosphoenolpyruvate family amino acid catabolic process
10	GO:0032776	0.0124472	Inf	0.0124472	1	1	DNA methylation on cytosine
11	GO:0006558	0.0124472	Inf	0.0124472	1	1	L-phenylalanine metabolic process
12	GO:0006559	0.0124472	Inf	0.0124472	1	1	L-phenylalanine catabolic process
13	GO:0006570	0.0124472	Inf	0.0124472	1	1	tyrosine metabolic process
14	GO:0031347	0.0124472	Inf	0.0124472	1	1	regulation of defense response
15	GO:0031349	0.0124472	Inf	0.0124472	1	1	positive regulation of defense response
16	GO:0002682	0.0124472	Inf	0.0124472	1	1	regulation of immune system process
17	GO:0002684	0.0124472	Inf	0.0124472	1	1	positive regulation of immune system process
18	GO:0009298	0.0124472	Inf	0.0124472	1	1	GDP-mannose biosynthetic process
19	GO:0090116	0.0124472	Inf	0.0124472	1	1	C-5 methylation of cytosine
20	GO:0050776	0.0124472	Inf	0.0124472	1	1	regulation of immune response
21	GO:0050778	0.0124472	Inf	0.0124472	1	1	positive regulation of immune response
22	GO:0009226	0.0124472	Inf	0.0124472	1	1	nucleotide-sugar biosynthetic process
23	GO:0032606	0.0124472	Inf	0.0124472	1	1	type I interferon production
24	GO:0051240	0.0124472	Inf	0.0124472	1	1	positive regulation of multicellular organismal process
25	GO:0032481	0.0124472	Inf	0.0124472	1	1	positive regulation of type I interferon production
26	GO:0032479	0.0124472	Inf	0.0124472	1	1	regulation of type I interferon production
27	GO:0019673	0.0124472	Inf	0.0124472	1	1	GDP-mannose metabolic process
28	GO:0019307	0.0124472	Inf	0.0124472	1	1	mannose biosynthetic process
29	GO:0002253	0.0124472	Inf	0.0124472	1	1	activation of immune response
30	GO:0002218	0.0124472	Inf	0.0124472	1	1	activation of innate immune response
31	GO:0001816	0.0124472	Inf	0.0124472	1	1	cytokine production
32	GO:0001817	0.0124472	Inf	0.0124472	1	1	regulation of cytokine production
33	GO:0001819	0.0124472	Inf	0.0124472	1	1	positive regulation of cytokine production
38	GO:0048584	0.0247423	80.8462	0.0248943	1	2	positive regulation of response to stimulus
39	GO:0002376	0.0247423	80.8462	0.0248943	1	2	immune system process
40	GO:0006303	0.0247423	80.8462	0.0248943	1	2	double-strand break repair via nonhomologous end joining
41	GO:0051239	0.0247423	80.8462	0.0248943	1	2	regulation of multicellular organismal process
42	GO:0000726	0.0247423	80.8462	0.0248943	1	2	non-recombinational repair
43	GO:0006955	0.0247423	80.8462	0.0248943	1	2	immune response
44	GO:0006207	0.0247423	80.8462	0.0248943	1	2	de novo' pyrimidine nucleobase biosynthetic process
47	GO:0006304	0.0368872	40.4135	0.0373415	1	3	DNA modification
48	GO:0006305	0.0368872	40.4135	0.0373415	1	3	DNA alkylation
49	GO:0006306	0.0368872	40.4135	0.0373415	1	3	DNA methylation
50	GO:0019856	0.0368872	40.4135	0.0373415	1	3	pyrimidine nucleobase biosynthetic process
51	GO:0009225	0.0368872	40.4135	0.0373415	1	3	nucleotide-sugar metabolic process
52	GO:0009074	0.0368872	40.4135	0.0373415	1	3	aromatic amino acid family catabolic process
53	GO:0044728	0.0368872	40.4135	0.0373415	1	3	DNA methylation or demethylation
54	GO:0080134	0.0368872	40.4135	0.0373415	1	3	regulation of response to stress
55	GO:0040029	0.0368872	40.4135	0.0373415	1	3	regulation of gene expression, epigenetic
56	GO:0006206	0.0368872	40.4135	0.0373415	1	3	pyrimidine nucleobase metabolic process
	GOMFID	Pvalue	OddsRatio	ExpCount	Count	Size	Term
20	GO:0005488	0.0412039	1.55012	59.8074	68	4594	binding
10	GO:0043167	0.019378	1.63564	22.7825	32	1750	ion binding
2	GO:0046872	0.00837255	1.97543	11.4694	20	881	metal ion binding
3	GO:0043169	0.00945693	1.94952	11.5996	20	891	cation binding
21	GO:0008270	0.0419176	2.06613	4.64764	9	357	zinc ion binding
1	GO:0048037	0.00570534	3.53249	2.16109	7	166	cofactor binding
11	GO:0050662	0.0238507	3.25678	1.64034	5	126	coenzyme binding
9	GO:0016651	0.0139107	6.49905	0.507725	3	39	oxidoreductase activity, acting on NAD(P)H
22	GO:0016853	0.0428957	4.09211	0.781116	3	60	isomerase activity
4	GO:0003682	0.011911	14.0715	0.169242	2	13	chromatin binding
12	GO:0003887	0.0248271	9.09716	0.247353	2	19	DNA-directed DNA polymerase activity
17	GO:0034061	0.0273554	8.59051	0.260372	2	20	DNA polymerase activity
5	GO:0004615	0.0130186	Inf	0.0130186	1	1	phosphomannomutase activity
6	GO:0003886	0.0130186	Inf	0.0130186	1	1	DNA (cytosine-5-)-methyltransferase activity
7	GO:0004476	0.0130186	Inf	0.0130186	1	1	mannose-6-phosphate isomerase activity
8	GO:0004411	0.0130186	Inf	0.0130186	1	1	homogentisate 1,2-dioxygenase activity
13	GO:0016652	0.0258696	76.6444	0.0260372	1	2	oxidoreductase activity, acting on NAD(P)H, NAD(P) as acceptor
14	GO:0008750	0.0258696	76.6444	0.0260372	1	2	NAD(P)+ transhydrogenase (AB-specific) activity
15	GO:0008746	0.0258696	76.6444	0.0260372	1	2	NAD(P)+ transhydrogenase activity
16	GO:0004590	0.0258696	76.6444	0.0260372	1	2	orotidine-5'-phosphate decarboxylase activity
18	GO:0009008	0.038555	38.3167	0.0390558	1	3	DNA-methyltransferase activity
19	GO:0048038	0.038555	38.3167	0.0390558	1	3	quinone binding
	GOCCID	Pvalue	OddsRatio	ExpCount	Count	Size	Term
1	GO:0030663	0.039075	38.6552	0.0395778	1	3	COPI-coated vesicle membrane
2	GO:0030126	0.039075	38.6552	0.0395778	1	3	COPI vesicle coat
3	GO:0030137	0.039075	38.6552	0.0395778	1	3	COPI-coated vesicle

## Sheet: D
	GOBPID	Pvalue	OddsRatio	ExpCount	Count	Size	Term
76	GO:0044281	0.0368534	2.06321	5.31517	10	328	small molecule metabolic process
62	GO:0044711	0.0215094	2.71914	2.81963	7	174	single-organism biosynthetic process
77	GO:0034660	0.0445818	3.20156	1.345	4	83	ncRNA metabolic process
5	GO:0072527	0.00279197	12.6485	0.291686	3	18	pyrimidine-containing compound metabolic process
75	GO:0034470	0.0336074	4.59867	0.713011	3	44	ncRNA processing
1	GO:0009394	0.000768401	125.015	0.0486144	2	3	2'-deoxyribonucleotide metabolic process
2	GO:0009219	0.000768401	125.015	0.0486144	2	3	pyrimidine deoxyribonucleotide metabolic process
3	GO:0019692	0.000768401	125.015	0.0486144	2	3	deoxyribose phosphate metabolic process
4	GO:0009262	0.00152069	62.4925	0.0648192	2	4	deoxyribonucleotide metabolic process
61	GO:0006220	0.0207711	10.3905	0.226867	2	14	pyrimidine nucleotide metabolic process
63	GO:0072528	0.0268269	8.90192	0.259277	2	16	pyrimidine-containing compound biosynthetic process
90	GO:1901565	0.0485341	6.22239	0.356505	2	22	organonitrogen compound catabolic process
6	GO:0046116	0.0162048	Inf	0.0162048	1	1	queuosine metabolic process
7	GO:0045087	0.0162048	Inf	0.0162048	1	1	innate immune response
8	GO:0045088	0.0162048	Inf	0.0162048	1	1	regulation of innate immune response
9	GO:0045089	0.0162048	Inf	0.0162048	1	1	positive regulation of innate immune response
10	GO:0006771	0.0162048	Inf	0.0162048	1	1	riboflavin metabolic process
11	GO:1902221	0.0162048	Inf	0.0162048	1	1	erythrose 4-phosphate/phosphoenolpyruvate family amino acid metabolic process
12	GO:1902222	0.0162048	Inf	0.0162048	1	1	erythrose 4-phosphate/phosphoenolpyruvate family amino acid catabolic process
13	GO:1901568	0.0162048	Inf	0.0162048	1	1	fatty acid derivative metabolic process
14	GO:0010927	0.0162048	Inf	0.0162048	1	1	cellular component assembly involved in morphogenesis
15	GO:1901570	0.0162048	Inf	0.0162048	1	1	fatty acid derivative biosynthetic process
16	GO:0046073	0.0162048	Inf	0.0162048	1	1	dTMP metabolic process
17	GO:0006558	0.0162048	Inf	0.0162048	1	1	L-phenylalanine metabolic process
18	GO:0006559	0.0162048	Inf	0.0162048	1	1	L-phenylalanine catabolic process
19	GO:0006570	0.0162048	Inf	0.0162048	1	1	tyrosine metabolic process
20	GO:0042726	0.0162048	Inf	0.0162048	1	1	flavin-containing compound metabolic process
21	GO:0042727	0.0162048	Inf	0.0162048	1	1	flavin-containing compound biosynthetic process
22	GO:0031347	0.0162048	Inf	0.0162048	1	1	regulation of defense response
23	GO:0031349	0.0162048	Inf	0.0162048	1	1	positive regulation of defense response
24	GO:0006690	0.0162048	Inf	0.0162048	1	1	icosanoid metabolic process
25	GO:0006691	0.0162048	Inf	0.0162048	1	1	leukotriene metabolic process
26	GO:0009162	0.0162048	Inf	0.0162048	1	1	deoxyribonucleoside monophosphate metabolic process
27	GO:0009157	0.0162048	Inf	0.0162048	1	1	deoxyribonucleoside monophosphate biosynthetic process
28	GO:0009176	0.0162048	Inf	0.0162048	1	1	pyrimidine deoxyribonucleoside monophosphate metabolic process
29	GO:0009177	0.0162048	Inf	0.0162048	1	1	pyrimidine deoxyribonucleoside monophosphate biosynthetic process
30	GO:0006636	0.0162048	Inf	0.0162048	1	1	unsaturated fatty acid biosynthetic process
31	GO:0002682	0.0162048	Inf	0.0162048	1	1	regulation of immune system process
32	GO:0002684	0.0162048	Inf	0.0162048	1	1	positive regulation of immune system process
33	GO:0009263	0.0162048	Inf	0.0162048	1	1	deoxyribonucleotide biosynthetic process
34	GO:0009265	0.0162048	Inf	0.0162048	1	1	2'-deoxyribonucleotide biosynthetic process
35	GO:0000902	0.0162048	Inf	0.0162048	1	1	cell morphogenesis
36	GO:0009221	0.0162048	Inf	0.0162048	1	1	pyrimidine deoxyribonucleotide biosynthetic process
37	GO:0050776	0.0162048	Inf	0.0162048	1	1	regulation of immune response
38	GO:0050778	0.0162048	Inf	0.0162048	1	1	positive regulation of immune response
39	GO:0009231	0.0162048	Inf	0.0162048	1	1	riboflavin biosynthetic process
40	GO:0032606	0.0162048	Inf	0.0162048	1	1	type I interferon production
41	GO:0060271	0.0162048	Inf	0.0162048	1	1	cilium morphogenesis
42	GO:0051240	0.0162048	Inf	0.0162048	1	1	positive regulation of multicellular organismal process
43	GO:0033559	0.0162048	Inf	0.0162048	1	1	unsaturated fatty acid metabolic process
44	GO:0032481	0.0162048	Inf	0.0162048	1	1	positive regulation of type I interferon production
45	GO:0046385	0.0162048	Inf	0.0162048	1	1	deoxyribose phosphate biosynthetic process
46	GO:0032479	0.0162048	Inf	0.0162048	1	1	regulation of type I interferon production
47	GO:0042384	0.0162048	Inf	0.0162048	1	1	cilium assembly
48	GO:0035058	0.0162048	Inf	0.0162048	1	1	nonmotile primary cilium assembly
49	GO:0046456	0.0162048	Inf	0.0162048	1	1	icosanoid biosynthetic process
50	GO:0019370	0.0162048	Inf	0.0162048	1	1	leukotriene biosynthetic process
51	GO:0002253	0.0162048	Inf	0.0162048	1	1	activation of immune response
52	GO:0006231	0.0162048	Inf	0.0162048	1	1	dTMP biosynthetic process
53	GO:0048858	0.0162048	Inf	0.0162048	1	1	cell projection morphogenesis
54	GO:0032990	0.0162048	Inf	0.0162048	1	1	cell part morphogenesis
55	GO:0002218	0.0162048	Inf	0.0162048	1	1	activation of innate immune response
56	GO:0001816	0.0162048	Inf	0.0162048	1	1	cytokine production
57	GO:0001817	0.0162048	Inf	0.0162048	1	1	regulation of cytokine production
58	GO:0001819	0.0162048	Inf	0.0162048	1	1	positive regulation of cytokine production
59	GO:0032989	0.0162048	Inf	0.0162048	1	1	cellular component morphogenesis
60	GO:0008616	0.0162048	Inf	0.0162048	1	1	queuosine biosynthetic process
64	GO:0048584	0.0321507	61.5882	0.0324096	1	2	positive regulation of response to stimulus
65	GO:0046080	0.0321507	61.5882	0.0324096	1	2	dUTP metabolic process
66	GO:0009110	0.0321507	61.5882	0.0324096	1	2	vitamin biosynthetic process
67	GO:0002376	0.0321507	61.5882	0.0324096	1	2	immune system process
68	GO:0009211	0.0321507	61.5882	0.0324096	1	2	pyrimidine deoxyribonucleoside triphosphate metabolic process
69	GO:0009200	0.0321507	61.5882	0.0324096	1	2	deoxyribonucleoside triphosphate metabolic process
70	GO:0051239	0.0321507	61.5882	0.0324096	1	2	regulation of multicellular organismal process
71	GO:0042364	0.0321507	61.5882	0.0324096	1	2	water-soluble vitamin biosynthetic process
72	GO:0044782	0.0321507	61.5882	0.0324096	1	2	cilium organization
73	GO:0006955	0.0321507	61.5882	0.0324096	1	2	immune response
74	GO:0006207	0.0321507	61.5882	0.0324096	1	2	de novo' pyrimidine nucleobase biosynthetic process
78	GO:0009653	0.0478419	30.7868	0.0486144	1	3	anatomical structure morphogenesis
79	GO:0048646	0.0478419	30.7868	0.0486144	1	3	anatomical structure formation involved in morphogenesis
80	GO:0019856	0.0478419	30.7868	0.0486144	1	3	pyrimidine nucleobase biosynthetic process
81	GO:0006420	0.0478419	30.7868	0.0486144	1	3	arginyl-tRNA aminoacylation
82	GO:0009074	0.0478419	30.7868	0.0486144	1	3	aromatic amino acid family catabolic process
83	GO:0030031	0.0478419	30.7868	0.0486144	1	3	cell projection assembly
84	GO:0080134	0.0478419	30.7868	0.0486144	1	3	regulation of response to stress
85	GO:0048869	0.0478419	30.7868	0.0486144	1	3	cellular developmental process
86	GO:0006206	0.0478419	30.7868	0.0486144	1	3	pyrimidine nucleobase metabolic process
87	GO:0018149	0.0478419	30.7868	0.0486144	1	3	peptide cross-linking
88	GO:0006766	0.0478419	30.7868	0.0486144	1	3	vitamin metabolic process
89	GO:0006767	0.0478419	30.7868	0.0486144	1	3	water-soluble vitamin metabolic process
	GOMFID	Pvalue	OddsRatio	ExpCount	Count	Size	Term
1	GO:0008168	0.000407764	5.79284	1.36996	7	76	methyltransferase activity
2	GO:0016741	0.000925506	4.98824	1.56824	7	87	transferase activity, transferring one-carbon groups
3	GO:0016433	0.00311104	36.8871	0.0901288	2	5	rRNA (adenine) methyltransferase activity
4	GO:0008649	0.00311104	36.8871	0.0901288	2	5	rRNA methyltransferase activity
15	GO:0016884	0.018905	11.0548	0.216309	2	12	carbon-nitrogen ligase activity, with glutamine as amido-N-donor
16	GO:0008173	0.0328004	7.8917	0.288412	2	16	RNA methyltransferase activity
5	GO:0019211	0.0180258	Inf	0.0180258	1	1	phosphatase activator activity
6	GO:0033925	0.0180258	Inf	0.0180258	1	1	mannosyl-glycoprotein endo-beta-N-acetylglucosaminidase activity
7	GO:0004799	0.0180258	Inf	0.0180258	1	1	thymidylate synthase activity
8	GO:0046332	0.0180258	Inf	0.0180258	1	1	SMAD binding
9	GO:0042083	0.0180258	Inf	0.0180258	1	1	5,10-methylenetetrahydrofolate-dependent methyltransferase activity
10	GO:0004452	0.0180258	Inf	0.0180258	1	1	isopentenyl-diphosphate delta-isomerase activity
11	GO:0004411	0.0180258	Inf	0.0180258	1	1	homogentisate 1,2-dioxygenase activity
12	GO:0008479	0.0180258	Inf	0.0180258	1	1	queuine tRNA-ribosyltransferase activity
13	GO:0016863	0.0180258	Inf	0.0180258	1	1	intramolecular oxidoreductase activity, transposing C=C bonds
14	GO:0008531	0.0180258	Inf	0.0180258	1	1	riboflavin kinase activity
17	GO:0004590	0.0357291	54.904	0.0360515	1	2	orotidine-5'-phosphate decarboxylase activity
	GOCCID	Pvalue	OddsRatio	ExpCount	Count	Size	Term
1	GO:0034464	0.0123131	Inf	0.0123131	1	1	BBSome
2	GO:0032993	0.0365022	41.5556	0.0369393	1	3	protein-DNA complex
3	GO:0000785	0.0365022	41.5556	0.0369393	1	3	chromatin
4	GO:0000786	0.0365022	41.5556	0.0369393	1	3	nucleosome
5	GO:0044815	0.0483815	27.6914	0.0492524	1	4	DNA packaging complex

## Sheet: E
	GOBPID	Pvalue	OddsRatio	ExpCount	Count	Size	Term
7	GO:0044710	0.0256511	2.02398	9.10427	15	923	single-organism metabolic process
6	GO:0019637	0.0209317	3.47075	1.6078	5	163	organophosphate metabolic process
8	GO:0006399	0.0287005	4.91243	0.670737	3	68	tRNA metabolic process
11	GO:0016192	0.0407243	4.24718	0.769375	3	78	vesicle-mediated transport
16	GO:0034660	0.0475575	3.97692	0.818694	3	83	ncRNA metabolic process
3	GO:0006650	0.0161288	11.6611	0.197276	2	20	glycerophospholipid metabolic process
4	GO:0046486	0.0161288	11.6611	0.197276	2	20	glycerolipid metabolic process
12	GO:0006644	0.0413558	6.75	0.325505	2	33	phospholipid metabolic process
13	GO:1901659	0.046033	6.33788	0.345233	2	35	glycosyl compound biosynthetic process
14	GO:0009163	0.046033	6.33788	0.345233	2	35	nucleoside biosynthetic process
15	GO:0042455	0.046033	6.33788	0.345233	2	35	ribonucleoside biosynthetic process
19	GO:0006418	0.0484419	6.15	0.355096	2	36	tRNA aminoacylation for protein translation
1	GO:0046116	0.00986379	Inf	0.00986379	1	1	queuosine metabolic process
2	GO:0008616	0.00986379	Inf	0.00986379	1	1	queuosine biosynthetic process
5	GO:0006909	0.0196326	102.805	0.0197276	1	2	phagocytosis
9	GO:0006897	0.0293072	51.3902	0.0295914	1	3	endocytosis
10	GO:0006420	0.0293072	51.3902	0.0295914	1	3	arginyl-tRNA aminoacylation
17	GO:0009166	0.0483778	25.6829	0.0493189	1	5	nucleotide catabolic process
18	GO:1901292	0.0483778	25.6829	0.0493189	1	5	nucleoside phosphate catabolic process
	GOMFID	Pvalue	OddsRatio	ExpCount	Count	Size	Term
22	GO:0043167	0.0264026	1.72091	16.5236	24	1750	ion binding
3	GO:1901265	0.00659898	2.24444	8.30901	16	880	nucleoside phosphate binding
4	GO:0000166	0.00659898	2.24444	8.30901	16	880	nucleotide binding
10	GO:0036094	0.00735467	2.2151	8.40343	16	890	small molecule binding
1	GO:0001882	0.0026421	2.56609	6.86438	15	727	nucleoside binding
2	GO:0097367	0.00570131	2.34038	7.44034	15	788	carbohydrate derivative binding
16	GO:0043168	0.0165215	2.03861	8.38455	15	888	anion binding
5	GO:0035639	0.00662307	2.36004	6.82661	14	723	purine ribonucleoside triphosphate binding
6	GO:0001883	0.006785	2.35264	6.84549	14	725	purine nucleoside binding
7	GO:0032550	0.006785	2.35264	6.84549	14	725	purine ribonucleoside binding
8	GO:0032555	0.006785	2.35264	6.84549	14	725	purine ribonucleotide binding
9	GO:0032549	0.006785	2.35264	6.84549	14	725	ribonucleoside binding
12	GO:0032553	0.0076434	2.31628	6.93991	14	735	ribonucleotide binding
13	GO:0017076	0.00782516	2.30913	6.9588	14	737	purine nucleotide binding
33	GO:0005524	0.0477008	1.96058	5.55193	10	588	ATP binding
34	GO:0032559	0.0486291	1.9532	5.57082	10	590	adenyl ribonucleotide binding
28	GO:0005525	0.0399949	3.2942	1.29356	4	137	GTP binding
29	GO:0032561	0.0399949	3.2942	1.29356	4	137	guanyl ribonucleotide binding
32	GO:0019001	0.0456325	3.14922	1.35021	4	143	guanyl nucleotide binding
11	GO:0009975	0.00742687	18	0.132189	2	14	cyclase activity
21	GO:0016849	0.0246665	8.98438	0.245494	2	26	phosphorus-oxygen lyase activity
30	GO:0019787	0.0427817	6.52557	0.330472	2	35	ubiquitin-like protein transferase activity
31	GO:0004842	0.0427817	6.52557	0.330472	2	35	ubiquitin-protein transferase activity
14	GO:0047396	0.00944206	Inf	0.00944206	1	1	glycosylphosphatidylinositol diacylglycerol-lyase activity
15	GO:0008479	0.00944206	Inf	0.00944206	1	1	queuine tRNA-ribosyltransferase activity
17	GO:0061659	0.0187963	106.508	0.0188841	1	2	ubiquitin-like protein ligase activity
18	GO:0061630	0.0187963	106.508	0.0188841	1	2	ubiquitin protein ligase activity
19	GO:0034450	0.0187963	106.508	0.0188841	1	2	ubiquitin-ubiquitin ligase activity
20	GO:0004016	0.0187963	106.508	0.0188841	1	2	adenylate cyclase activity
23	GO:0003910	0.0280635	53.2462	0.0283262	1	3	DNA ligase (ATP) activity
24	GO:0003909	0.0280635	53.2462	0.0283262	1	3	DNA ligase activity
25	GO:0004814	0.0280635	53.2462	0.0283262	1	3	arginine-tRNA ligase activity
26	GO:0016886	0.0372446	35.4923	0.0377682	1	4	ligase activity, forming phosphoric ester bonds
27	GO:0016307	0.0372446	35.4923	0.0377682	1	4	phosphatidylinositol phosphate kinase activity
	GOCCID	Pvalue	OddsRatio	ExpCount	Count	Size	Term
1	GO:0005743	0.0240293	9.59914	0.245383	2	31	mitochondrial inner membrane
2	GO:0019866	0.0255119	9.275	0.253298	2	32	organelle inner membrane
4	GO:0031966	0.0334664	7.93214	0.292876	2	37	mitochondrial membrane
5	GO:0005740	0.0422694	6.925	0.332454	2	42	mitochondrial envelope
6	GO:0044429	0.0460123	6.58929	0.348285	2	44	mitochondrial part
3	GO:0005801	0.0313087	44.1765	0.0316623	1	4	cis-Golgi network
7	GO:0005681	0.0466137	26.4824	0.0474934	1	6	spliceosomal complex
